# Supplementary material for: Electropositive Membrane Prepared via a Simple Dipping Process: Exploiting Electrostatic Attraction Using Electrospun SiO2/PVDF Membranes with Electronegative SiO2 Shell
Source: Polymers (Basel). 2023 May 11;15(10):2270. doi: 10.3390/polym15102270 (PMC10223967; doi:10.3390/polym15102270)
Supplement: Supplementary file 1 [file polymers-15-02270-s001.zip]

Archive with 1 entries (1 files):
- polymers-2371903-supplementary.pdf
